# Supplementary material for: Molecular characterization of Cryptosporidium spp. from patients with diarrhoea in Lusaka, Zambia
Source: Parasite. 2020 Oct 13;27:53. doi: 10.1051/parasite/2020050 (PMC7553232; doi:10.1051/parasite/2020050)
Supplement: Table S1 — Intestinal parasite infections in patients attending the University Teaching Hospital (UTH, Lusaka, Zambia). [file parasite-27-53-s1.zip]

Archive with 1 entries (1 files):
- parasite200092-1-olm.xlsx
