# Supplementary material for: Molecular characterization of Cryptosporidium spp. from patients with diarrhoea in Lusaka, Zambia
Source: Parasite. 2020 Oct 13;27:53. doi: 10.1051/parasite/2020050 (PMC7553232; doi:10.1051/parasite/2020050)
Supplement: Table S1 — Intestinal parasite infections in patients attending the University Teaching Hospital (UTH, Lusaka, Zambia). [file parasite-27-53-s1.zip › parasite200092-1-olm.xlsx]

## Sheet: TableS1
	TableS1: Intestinal parasite infections in patients attending University Teaching Hospital (UTH, Lusaka, Zambia).
		Recorded cases	% in total
	Entamoeba coli	743	3.90375
	Blastocystis sp.	547	2.87396
	Endolimax nana	337	1.77061
	Cryptosporidium sp.	278	1.46062
	Hookworm (egg)	159	0.835391
	Giardia lamblia	149	0.782851
	Retortamonas intestinalis	101	0.530657
	Isospora belli	100	0.525403
	Chilomastix mesnili	78	0.409815
	Storongyloides sp.	61	0.320496
	Iodamoeba butschlii	53	0.278464
	Ascaris lumbricoides	48	0.252194
	Schistosoma mansonii	34	0.178637
	Hymenolepis nana	8	0.0420323
	Entamoeba histolytica	4	0.0210161
	19,033 fecal samples were refereed to parasitology lab, University Teaching Hospital (UTH), lusaka for Microscopical examination from January 2014 to May 2019. The recorded case numbers of intestinal parasites were shown.
